# Supplementary material for: Promoter recruitment drives the emergence of proto-genes in a long-term evolution experiment with Escherichia coli
Source: PLoS Biol. 2024 May 7;22(5):e3002418. doi: 10.1371/journal.pbio.3002418 (PMC11101190; doi:10.1371/journal.pbio.3002418)
Supplement: S1 File — All windows passing the cutoff in any of the corresponding replicates have been counted. (XLSX) [file pbio.3002418.s001.xlsx]

## Sheet: Summary
Summary of transcription levels and fold changes in the 50K dataset
	Window size: 400bp
	Total	Annotated	Non-genic	Antisense	Intergenic	Non-genic (isolated)	Antisense (isolated)	Intergenic (isolated)
Total windows	18745	9987	8758	8599	159	8243	8124	119
Transcription >1 TPM	15056	9480	5576	5446	130	5188	5093	95
%	0.803201	0.949234	0.636675	0.633329	0.81761	0.629383	0.626908	0.798319
Transcription >5 TPM	8231	7373	858	796	62	724	682	42
%	0.439104	0.73826	0.0979676	0.0925689	0.389937	0.0878321	0.0839488	0.352941
Translation >1 TPM	12532	9278	3254	3140	114	2976	2891	85
%	0.668552	0.929008	0.371546	0.365159	0.716981	0.361034	0.355859	0.714286
Translation >5 TPM	7560	7198	362	308	54	285	249	36
%	0.403308	0.720737	0.0413336	0.0358181	0.339623	0.0345748	0.0306499	0.302521
Windows downregulated	1738	1623	115	95	20	89	73	16
%	0.0927181	0.162511	0.0131309	0.0110478	0.125786	0.010797	0.00898572	0.134454
Windows upregulated	1864	1735	129	109	20	104	88	16
%	0.0994399	0.173726	0.0147294	0.0126759	0.125786	0.0126168	0.0108321	0.134454
	Window size: 100bp
	Total	Annotated	Non-genic	Antisense	Intergenic	Non-genic (isolated)	Antisense (isolated)	Intergenic (isolated)
Total windows	75020	35825	39195	34677	4518	34004	32160	1844
Transcription >1 TPM	39419	29255	10164	8010	2154	7577	6923	654
%	0.525447	0.816609	0.259319	0.230989	0.47676	0.222827	0.215267	0.354664
Transcription >5 TPM	21221	19642	1579	688	891	583	420	163
%	0.282871	0.548276	0.0402858	0.0198402	0.197211	0.017145	0.0130597	0.0883948
Translation >1 TPM	32427	27994	4433	2866	1567	2722	2272	450
%	0.432245	0.78141	0.113101	0.0826484	0.346835	0.0800494	0.0706468	0.244035
Translation >5 TPM	20280	19479	801	244	557	246	137	109
%	0.270328	0.543726	0.0204363	0.00703636	0.123285	0.00723444	0.00425995	0.0591106

## Sheet: 50K_RNA-seq_changes
Fraction of windows with changed expression in the 50K dataset
	Upregulated								Downregulated
Line	Total	Annotated	Non-genic	Antisense	Intergenic	Non-genic (isolated)	Antisense (isolated)	Intergenic (isolated)	Total	Annotated	Non-genic	Antisense	Intergenic	Non-genic (isolated)	Antisense (isolated)	Intergenic (isolated)
Ara+1	426	390	36	30	6	29	25	4	522	481	41	34	7	36	30	6
Ara+2	361	340	21	17	4	13	10	3	462	423	39	29	10	33	24	9
Ara+3	414	389	25	22	3	15	14	1	435	411	24	18	6	20	16	4
Ara+4	232	208	24	18	6	19	14	5	323	295	28	23	5	23	19	4
Ara+5	376	365	11	9	2	9	7	2	494	466	28	20	8	23	17	6
Ara-1	337	326	11	10	1	7	7	0	351	325	26	20	6	19	14	5
Ara-2	712	669	43	38	5	35	31	4	833	764	69	55	14	50	39	11
Ara-3	307	291	16	14	2	13	11	2	686	650	36	29	7	30	24	6
Ara-4	142	127	15	14	1	10	9	1	299	275	24	18	6	18	13	5
Ara-5	310	287	23	19	4	18	15	3	399	368	31	24	7	25	19	6
Ara-6	135	119	16	16	0	13	13	0	191	166	25	18	7	21	15	6

## Sheet: 50K_RNA-seq
Fraction of transcribed windows in the 50K dataset
	Window size: 400bp
	Total		Annotated		Non-genic		Antisense		Intergenic		Non-genic (isolated)		Antisense (isolated)		Intergenic (isolated)
	>1 TPM	>5 TPM	>1 TPM	>5 TPM	>1 TPM	>5 TPM	>1 TPM	>5 TPM	>1 TPM	>5 TPM	>1 TPM	>5 TPM	>1 TPM	>5 TPM	>1 TPM	>5 TPM
REL606	9685	6205	7975	5935	1710	270	1628	221	82	49	1514	199	1456	168	58	31
REL607	9719	6124	7974	5855	1745	269	1662	223	83	46	1546	194	1487	166	59	28
Ara+1	10582	6758	8305	6353	2277	405	2194	357	83	48	2042	310	1983	280	59	30
Ara+2	11206	6714	8579	6375	2627	339	2529	293	98	46	2374	253	2306	224	68	29
Ara+3	11528	6632	8545	6250	2983	382	2891	332	92	50	2714	292	2646	260	68	32
Ara+4	10233	6397	8084	6045	2149	352	2068	303	81	49	1937	273	1879	240	58	33
Ara+5	11242	6722	8451	6322	2791	400	2691	351	100	49	2537	314	2464	284	73	30
Ara-1	10290	6581	8260	6244	2030	337	1945	292	85	45	1823	246	1763	218	60	28
Ara-2	10863	6586	8428	6233	2435	353	2343	306	92	47	2207	270	2140	241	67	29
Ara-3	12163	7166	8687	6607	3476	559	3382	506	94	53	3198	458	3131	423	67	35
Ara-4	10714	6642	8331	6296	2383	346	2293	293	90	53	2141	258	2080	224	61	34
Ara-5	10915	6799	8354	6356	2561	443	2460	393	101	50	2321	351	2249	319	72	32
Ara-6	10863	6844	8342	6424	2521	420	2433	369	88	51	2285	327	2223	295	62	32
	Window size: 100bp
	Total		Annotated		Non-genic		Antisense		Intergenic		Non-genic (isolated)		Antisense (isolated)		Intergenic (isolated)
	>1 TPM	>5 TPM	>1 TPM	>5 TPM	>1 TPM	>5 TPM	>1 TPM	>5 TPM	>1 TPM	>5 TPM	>1 TPM	>5 TPM	>1 TPM	>5 TPM	>1 TPM	>5 TPM
REL606	25425	13589	22648	12851	2777	738	1614	198	1163	540	1405	189	1140	91	265	98
REL607	25228	13193	22391	12465	2837	728	1677	203	1160	525	1462	192	1205	98	257	94
Ara+1	27812	15876	23826	14938	3986	938	2645	311	1341	627	2380	272	2039	156	341	116
Ara+2	28084	15444	24374	14567	3710	877	2331	258	1379	619	2020	234	1710	127	310	107
Ara+3	27029	15245	23403	14318	3626	927	2348	290	1278	637	2078	266	1784	153	294	113
Ara+4	26741	14642	23153	13787	3588	855	2280	257	1308	598	2042	235	1735	135	307	100
Ara+5	28507	15233	24065	14365	4442	868	3060	276	1382	592	2783	239	2454	144	329	95
Ara-1	26785	15642	23496	14776	3289	866	2041	260	1248	606	1780	227	1501	127	279	100
Ara-2	27199	15650	23651	14780	3548	870	2197	257	1351	613	1944	232	1627	131	317	101
Ara-3	29370	16732	24515	15683	4855	1049	3444	382	1411	667	3145	340	2788	220	357	120
Ara-4	28683	15636	24419	14806	4264	830	2845	239	1419	591	2551	223	2209	124	342	99
Ara-5	28535	15545	24061	14624	4474	921	3091	302	1383	619	2811	267	2466	155	345	112
Ara-6	27397	16270	23785	15289	3612	981	2280	337	1332	644	2027	297	1731	189	296	108

## Sheet: 50k_Ribo-seq
Fraction of translated windows in the 50K dataset
	Window size: 400bp
	Total		Annotated		Non-genic		Antisense		Intergenic		Non-genic (isolated)		Antisense (isolated)		Intergenic (isolated)
	>1 TPM	>5 TPM	>1 TPM	>5 TPM	>1 TPM	>5 TPM	>1 TPM	>5 TPM	>1 TPM	>5 TPM	>1 TPM	>5 TPM	>1 TPM	>5 TPM	>1 TPM	>5 TPM
REL606	8976	6325	7974	6159	1002	166	932	129	70	37	877	127	827	101	50	26
REL607	8666	6211	7845	6065	821	146	752	111	69	35	713	109	661	84	52	25
Ara+1	9474	6386	8138	6221	1336	165	1260	131	76	34	1191	126	1135	102	56	24
Ara+2	8669	6296	7932	6150	737	146	672	114	65	32	623	107	577	85	46	22
Ara+3	9070	6343	8015	6181	1055	162	981	124	74	38	923	119	870	92	53	27
Ara+4	8075	5913	7459	5780	616	133	555	101	61	32	509	99	467	76	42	23
Ara+5	8676	6195	7907	6083	769	112	706	83	63	29	657	85	612	62	45	23
Ara-1	8603	6198	7717	6034	886	164	811	130	75	34	762	117	706	95	56	22
Ara-2	8438	6159	7713	6018	725	141	657	109	68	32	615	105	566	82	49	23
Ara-3	10303	6560	8500	6359	1803	201	1717	172	86	29	1621	158	1555	138	66	20
Ara-4	8954	6427	7971	6236	983	191	912	151	71	40	852	141	803	115	49	26
Ara-5	9357	6445	8106	6245	1251	200	1175	161	76	39	1100	146	1045	120	55	26
Ara-6	8871	6494	7974	6325	897	169	827	131	70	38	769	128	719	100	50	28
	Window size: 100bp
	Total		Annotated		Non-genic		Antisense		Intergenic		Non-genic (isolated)		Antisense (isolated)		Intergenic (isolated)
	>1 TPM	>5 TPM	>1 TPM	>5 TPM	>1 TPM	>5 TPM	>1 TPM	>5 TPM	>1 TPM	>5 TPM	>1 TPM	>5 TPM	>1 TPM	>5 TPM	>1 TPM	>5 TPM
REL606	24206	14797	22706	14407	1500	390	662	84	838	306	641	91	440	32	201	59
REL607	23352	13863	22047	13519	1305	344	575	74	730	270	568	91	385	30	183	61
Ara+1	23863	15137	22265	14743	1598	394	751	77	847	317	728	105	524	38	204	67
Ara+2	24387	14589	23013	14203	1374	386	573	85	801	301	536	86	364	31	172	55
Ara+3	24954	14431	23158	14013	1796	418	864	92	932	326	828	102	602	38	226	64
Ara+4	23068	13478	21663	13114	1405	364	579	74	826	290	554	82	369	25	185	57
Ara+5	23520	14202	22333	13889	1187	313	464	67	723	246	439	74	286	26	153	48
Ara-1	24437	14565	22509	14150	1928	415	998	89	930	326	954	97	730	35	224	62
Ara-2	24092	14600	22580	14232	1512	368	664	76	848	292	665	80	455	29	210	51
Ara-3	24898	15855	23158	15377	1740	478	847	113	893	365	783	128	578	55	205	73
Ara-4	25129	15592	23304	15097	1825	495	818	114	1007	381	765	116	537	46	228	70
Ara-5	25156	15408	23142	14931	2014	477	1060	126	954	351	1000	124	762	56	238	68
Ara-6	24679	15593	23093	15169	1586	424	666	85	920	339	666	95	443	31	223	64

## Sheet: TS_RNA-seq
Fraction of transcribed windows in the Ara-3 time-series dataset
		Window size: 400bp
		Total		Annotated		Non-genic		Antisense		Intergenic		Non-genic (isolated)		Antisense (isolated)		Intergenic (isolated)
Generation	Strain name	>1 TPM	>5 TPM	>1 TPM	>5 TPM	>1 TPM	>5 TPM	>1 TPM	>5 TPM	>1 TPM	>5 TPM	>1 TPM	>5 TPM	>1 TPM	>5 TPM	>1 TPM	>5 TPM
Ancestor	REL606	11084	6773	8807	6374	2277	399	2191	359	86	40	2042	309	1981	284	61	25
5000	ZDB409	11862	6920	8995	6455	2867	465	2773	422	94	43	2584	360	2516	333	68	27
10000	ZDB425	10846	6647	8681	6240	2165	407	2086	366	79	41	1926	314	1869	290	57	24
15000	ZDB445	11366	6782	8903	6394	2463	388	2372	345	91	43	2214	292	2148	265	66	27
20000	ZDB467	11136	6632	8852	6258	2284	374	2200	333	84	41	2044	278	1985	252	59	26
25000	ZDB483	11388	6933	8944	6489	2444	444	2357	399	87	45	2185	334	2123	305	62	29
25000	ZDB486	11280	7061	9000	6619	2280	442	2197	398	83	44	2026	340	1968	312	58	28
25000	ZDB488	11551	7231	9039	6741	2512	490	2424	443	88	47	2253	379	2191	349	62	30
27000	ZDB309	11146	6993	8766	6498	2380	495	2292	450	88	45	2133	386	2068	358	65	28
30000	ZDB17	11634	7340	8962	6798	2672	542	2585	493	87	49	2408	431	2345	400	63	31
31500	ZDB25	12701	7380	9315	6807	3386	573	3286	529	100	44	3085	459	3011	430	74	29
33000	CZB154	10474	6696	8678	6365	1796	331	1720	288	76	43	1589	245	1536	218	53	27
50000	11364	11792	7187	8963	6703	2829	484	2745	434	84	50	2590	391	2531	357	59	34
