# Supplementary material for: Promoter recruitment drives the emergence of proto-genes in a long-term evolution experiment with Escherichia coli
Source: PLoS Biol. 2024 May 7;22(5):e3002418. doi: 10.1371/journal.pbio.3002418 (PMC11101190; doi:10.1371/journal.pbio.3002418)
Supplement: S1 Table — (XLSX) [file pbio.3002418.s005.xlsx]

## Sheet: Sheet1
Strains used in this study
Dataset	Population	Generation	Strain	Transcriptome data	Translation data
50K, TS	REL606	Ancestor	REL606	[36], this study	[36]
50K, TS	REL607	Ancestor	REL607	[36], this study	[36]
50K	Ara+1	50000	11392	[36]	[36]
50K	Ara+2	50000	11342	[36]	[36]
50K	Ara+3	50000	11345	[36]	[36]
50K	Ara+4	50000	11348	[36]	[36]
50K	Ara+5	50000	11367	[36]	[36]
50K	Ara-1	50000	11330	[36]	[36]
50K	Ara-2	50000	11333	[36]	[36]
50K	Ara-3	50000	11364	[36]	[36]
50K	Ara-4	50000	11336	[36]	[36]
50K	Ara-5	50000	11339	[36]	[36]
50K	Ara-6	50000	11389	[36]	[36]
TS	Ara-3	5000	ZDB409	This study	None
TS	Ara-3	10000	ZDB425	This study	None
TS	Ara-3	15000	ZDB445	This study	None
TS	Ara-3	20000	ZDB467	This study	None
TS	Ara-3	25000	ZDB483	This study	None
TS	Ara-3	25000	ZDB486	This study	None
TS	Ara-3	25000	ZDB488	This study	None
TS	Ara-3	27000	ZDB309	This study	None
TS	Ara-3	30000	ZDB17	This study	None
TS	Ara-3	31500	ZDB199	This study	None
TS	Ara-3	31500	ZDB200	This study	None
TS	Ara-3	31500	ZDB25	This study	None
TS	Ara-3	31500	ZDB564	This study	None
TS	Ara-3	33000	CZB154	This study	None
