# Supplementary material for: Promoter recruitment drives the emergence of proto-genes in a long-term evolution experiment with Escherichia coli
Source: PLoS Biol. 2024 May 7;22(5):e3002418. doi: 10.1371/journal.pbio.3002418 (PMC11101190; doi:10.1371/journal.pbio.3002418)
Supplement: S2 Table — (XLSX) [file pbio.3002418.s006.xlsx]

## Sheet: Proto-gene candidates
Mutation-linked novel transcription identified in both datasets
Sl. No	ID	Population	Start position in ancestral genome	Mutation type	Transcription in LTEE ancestor?	Transcription in non-LTEE expression library?	Proto-gene status	Dataset	Comments
1	Ara-1_704_SNP	Ara-1	3089302	SNP	No	Yes	Ambiguous	50K
2	Ara-2_731_SNP	Ara-2	3041423	SNP	No	No	Proto-gene	50K
3	Ara-2_610_SNP	Ara-2	2544773	SNP	No	No	Proto-gene	50K
4	Ara-2_991_SNP	Ara-2	4322203	SNP	No	Yes	Ambiguous	50K
5	Ara-2_440_SNP	Ara-2	1881296	SNP	No	Yes	Ambiguous	50K
6	Ara-2_118_SNP	Ara-2	430811	SNP	Ambiguous	No	Ambiguous	50K
7	Ara-2_842_DEL	Ara-2	3512383	1-bp deletion	Ambiguous	Yes	Ambiguous	50K
8	Ara-3_776_MOB	Ara-3	4415710	IS150	No	Yes	Ambiguous	50K, TS	Ara-3_4415710_MOB in TS
9	Ara-3_547_MOB	Ara-3	3015771	IS150	No	No	Proto-gene	50K, TS	Ara-3_3015771_MOB in TS
10	Ara-3_387_DEL	Ara-3	2086597	IS150	Ambiguous	Yes	Ambiguous	50K
11	Ara-4_1061_DEL	Ara-4	3512383	1-bp deletion	Ambiguous	Yes	Ambiguous	50K
12	Ara-5_84_MOB	Ara-5	4252526	IS150	Ambiguous	Yes	Ambiguous	50K
13	Ara-6_59_DEL	Ara-6	3289782	7849-bp deletion	No	No	Proto-gene	50K
14	Ara-6_33_MOB	Ara-6	1988481	IS150	No	Yes	Ambiguous	50K
15	Ara-6_24_MOB	Ara-6	1515685	IS150	No	No	Proto-gene	50K
16	Ara-6_25_SNP	Ara-6	1515882	SNP	Ambiguous	No	Ambiguous	50K
17	Ara+1_31_MOB	Ara+1	929574	IS150	No	Yes	Ambiguous	50K
18	Ara+1_99_MOB	Ara+1	3697154	IS150	No	No	Proto-gene	50K
19	Ara+1_94_DEL	Ara+1	3482398	25-bp deletion	No	No	Proto-gene	50K
20	Ara+1_76_DEL	Ara+1	2999597	IS150	No	Yes	Ambiguous	50K
21	Ara+1_35_MOB	Ara+1	969836	IS150	No	Yes	Ambiguous	50K
22	Ara+1_120_MOB	Ara+1	4415710	IS150	No	Yes	Ambiguous	50K
23	Ara+5_65_MOB	Ara+5	4110237	IS150	No	No	Proto-gene	50K
24	Ara+5_30_MOB	Ara+5	2196654	IS150	No	No	Proto-gene	50K
25	Ara+5_76_MOB	Ara+5	4462769	IS150	No	Yes	Ambiguous	50K
26	Ara-3_4110237_MOB	Ara-3	4110237	IS150	No	No	Proto-gene	TS
27	Ara-3_1462266_MOB	Ara-3	1462266	IS150	Ambiguous	Yes	Ambiguous	TS
28	Ara-3_1101970_MOB	Ara-3	1101970	IS150	No	Yes	Ambiguous	TS
