# Supplementary material for: Promoter recruitment drives the emergence of proto-genes in a long-term evolution experiment with Escherichia coli
Source: PLoS Biol. 2024 May 7;22(5):e3002418. doi: 10.1371/journal.pbio.3002418 (PMC11101190; doi:10.1371/journal.pbio.3002418)
Supplement: S3 Table — Any ORF (>30 bp) found within the upstream 200 bp (with the ORF spanning the mutation) to the downstream 500 bp region of the proto-gene associated mutations are listed. (XLSX) [file pbio.3002418.s007.xlsx]

## Sheet: ORFs encoded
List of ORFs found on proto-gene regions
Sl no.	Proto-gene name	Start position (evolved genome)	Stop position (evolved genome)	Strand	ORF length
1	Ara-2_731_SNP	2944340	2944206	-	135
2	Ara-2_731_SNP	2944094	2944011	-	84
3	Ara-2_731_SNP	2944005	2943742	-	264
4	Ara-2_731_SNP	2943998	2943942	-	57
5	Ara-2_731_SNP	2943910	2943863	-	48
6	Ara-2_731_SNP	2943866	2943837	-	30
7	Ara-2_731_SNP	2943830	2943753	-	78
8	Ara-2_610_SNP	2447582	2447460	-	123
9	Ara-2_610_SNP	2447460	2447404	-	57
10	Ara-2_610_SNP	2447330	2447244	-	87
11	Ara-2_610_SNP	2447248	2447210	-	39
12	Ara-2_610_SNP	2447180	2447088	-	93
13	Ara-3_547_MOB	2862363	2862316	-	48
14	Ara-3_547_MOB	2862523	2862257	-	267
15	Ara-3_547_MOB	2862291	2862091	-	201
16	Ara-3_547_MOB	2862206	2862165	-	42
17	Ara-3_547_MOB	2862127	2862080	-	48
18	Ara-3_547_MOB	2862067	2862029	-	39
19	Ara-3_547_MOB	2861978	2861826	-	153
20	Ara-6_59_DEL	3251478	3251507	+	30
21	Ara-6_59_DEL	3251485	3251538	+	54
22	Ara-6_59_DEL	3251626	3251829	+	204
23	Ara-6_59_DEL	3251866	3251955	+	90
24	Ara-6_24_MOB	1486714	1486761	+	48
25	Ara-6_24_MOB	1486786	1486854	+	69
26	Ara-6_24_MOB	1486971	1487249	+	279
27	Ara-6_24_MOB	1486979	1487062	+	84
28	Ara-6_24_MOB	1486554	1486820	+	267
29	Ara+1_99_MOB	3634687	3634640	-	48
30	Ara+1_99_MOB	3634847	3634581	-	267
31	Ara+1_99_MOB	3634615	3634514	-	102
32	Ara+1_99_MOB	3634521	3634489	-	33
33	Ara+1_99_MOB	3634489	3634334	-	156
34	Ara+1_99_MOB	3634327	3634298	-	30
35	Ara+1_99_MOB	3634261	3634181	-	81
36	Ara+1_94_DEL	3418472	3418380	-	93
37	Ara+1_94_DEL	3418456	3418349	-	108
38	Ara+1_94_DEL	3418425	3418210	-	216
39	Ara+1_94_DEL	3418199	3418104	-	96
40	Ara+1_94_DEL	3418149	3418090	-	60
41	Ara+1_94_DEL	3418036	3417965	-	72
42	Ara+5_65_MOB	4118689	4118642	-	48
43	Ara+5_65_MOB	4118849	4118583	-	267
44	Ara+5_65_MOB	4118617	4118501	-	117
45	Ara+5_65_MOB	4118242	4118150	-	93
46	Ara+5_30_MOB	2211548	2211595	+	48
47	Ara+5_30_MOB	2211620	2211832	+	213
48	Ara+5_30_MOB	2211786	2212007	+	222
49	Ara+5_30_MOB	2211388	2211654	+	267
