# Supplementary material for: Promoter recruitment drives the emergence of proto-genes in a long-term evolution experiment with Escherichia coli
Source: PLoS Biol. 2024 May 7;22(5):e3002418. doi: 10.1371/journal.pbio.3002418 (PMC11101190; doi:10.1371/journal.pbio.3002418)
Supplement: S4 Table — The number of novel transcription cases and proto-genes associated with each class of mutation is listed. (XLSX) [file pbio.3002418.s008.xlsx]

## Sheet: Sheet1
Mutations in non-genic regions investigated in the study (generation 50,000)
Mutation type	Number in transcriptome	Novel transcription	Proto-genes
SNP	5339	7	2
Insertion sequence	166	12	5
Small insertion (<=32 bp)	517	0	0
Small deletion (<=30 bp)	385	3	1
Large deletion (>30 bp)	39	3	1
Ambiguous deletion	48	0	0
Gene conversion	2	0	0
Amplification	16	0	0
Multiple base substitution	8	0	0
Total	6520	25	9
