# Supplementary material for: Promoter recruitment drives the emergence of proto-genes in a long-term evolution experiment with Escherichia coli
Source: PLoS Biol. 2024 May 7;22(5):e3002418. doi: 10.1371/journal.pbio.3002418 (PMC11101190; doi:10.1371/journal.pbio.3002418)
Supplement: S5 Table — Counts were calculated in 200 bp regions downstream of the mutation, except in 4 cases where non-genic up-regulation was only seen in the downstream 100 bp region. (XLS) [file pbio.3002418.s009.xls]

## Sheet: non-LTEE_expression_counts
	RNA counts for candidate proto-genes in the non-LTEE expression library. Conditions of growth for each sample is provided in the sheet entitled MURI_conditions.
Sl no.	Candidate	MURI_016	MURI_017	MURI_018	MURI_019	MURI_020	MURI_021	MURI_022	MURI_023	MURI_024	MURI_025	MURI_026	MURI_027	MURI_028	MURI_029	MURI_030	MURI_031	MURI_032	MURI_033	MURI_034	MURI_035	MURI_036	MURI_037	MURI_038	MURI_039	MURI_040	MURI_041	MURI_042	MURI_043	MURI_044	MURI_045	MURI_046	MURI_047	MURI_048	MURI_049	MURI_050	MURI_052	MURI_053	MURI_054	MURI_055	MURI_056	MURI_057	MURI_058	MURI_059	MURI_061	MURI_063	MURI_064	MURI_065	MURI_066
1	Ara-6_25_SNP_200	0	0	0	0	0	0	1	0	0	1	0	0	0	0	0	0	0	0	0	0	0	0	0	0	0	0	0	0	0	0	0	0	0	0	0	0	0	0	0	0	0	0	0	0	0	0	0	0
2	Ara-2_991_SNP_200	0	0	0	0	0	0	0	0	1	2	0	0	0	0	0	0	0	0	0	0	0	0	0	0	0	1	0	0	0	0	0	0	0	0	0	1	0	0	0	0	0	0	0	0	0	0	1	0
3	Ara+1_35_MOB_200	0	0	0	0	0	0	0	0	0	10	0	0	0	1	0	0	1	0	0	0	0	0	0	0	0	0	0	0	0	0	0	0	0	0	0	0	0	0	0	0	0	0	0	0	0	0	0	0
4	Ara-2_440_SNP_200	0	3	0	0	1	0	1	1	0	19	0	0	0	2	1	0	0	0	0	4	3	0	0	1	2	1	0	0	0	0	0	0	3	1	0	1	0	0	0	3	0	0	0	0	0	0	0	3
5	Ara+1_120_MOB_200	0	1	0	3	1	0	1	0	0	48	0	0	0	2	0	0	39	2	0	1	3	1	0	0	1	2	0	0	1	0	0	0	1	0	0	3	0	0	1	0	0	0	4	0	2	0	0	0
6	Ara-2_842_DEL_100	2	7	3	0	11	7	127	7	1086	11	100	0	0	8	0	2	5	9	33	37	0	56	3	180	4	15	18	3	7	5	0	117	39	4	0	24	1	21	67	2	31	0	7	7	0	4	3	9
7	Ara-6_59_DEL_200	0	0	0	0	0	0	0	0	0	5	0	0	0	0	0	0	0	0	0	0	0	0	0	0	0	0	0	0	1	0	0	0	0	0	0	0	0	0	0	0	0	0	0	0	0	0	0	0
8	Ara-2_118_SNP_100	1	0	1	0	0	0	0	1	0	0	0	0	0	1	0	0	0	0	0	0	0	0	0	0	2	2	0	0	0	0	0	0	2	0	0	0	0	0	0	1	0	0	0	0	0	0	0	1
9	Ara+1_94_DEL_200	0	0	0	0	0	0	0	0	0	0	0	0	0	0	0	0	0	0	0	0	0	0	0	1	0	0	0	0	0	0	0	0	0	0	0	0	0	0	0	0	0	0	0	0	0	0	0	0
10	Ara-6_33_MOB_200	0	0	0	0	0	0	0	0	0	6	0	0	0	0	0	0	0	0	0	1	0	0	0	0	0	0	0	0	1	0	0	1	3	0	0	0	0	1	0	1	0	0	0	0	0	0	0	0
11	Ara-3_387_DEL_200	4	2	2	2	4	0	2	6	4	18	4	2	2	1	0	9	4	5	3	3	5	0	2	6	3	3	0	3	2	1	0	2	1	3	1	2	2	1	1	1	1	1	7	2	4	0	2	6
12	Ara+1_76_DEL_200	0	0	0	0	0	0	0	0	0	2	1	0	0	0	0	0	1	0	0	0	0	0	0	0	2	0	0	0	0	0	0	0	2	0	0	0	0	0	0	1	0	0	0	0	0	0	0	0
13	Ara-3_776_MOB_200	0	1	0	3	1	0	1	0	0	48	0	0	0	2	0	0	39	2	0	1	3	1	0	0	1	2	0	0	1	0	0	0	1	0	0	3	0	0	1	0	0	0	4	0	2	0	0	0
14	Ara-2_731_SNP_100	0	4	0	0	1	0	0	0	2	0	0	1	0	0	0	1	0	0	1	1	0	1	0	1	0	6	0	0	0	0	1	0	7	0	0	0	0	0	1	2	1	0	0	0	0	0	0	3
15	Ara+1_31_MOB_200	0	0	0	0	0	0	3	0	0	0	0	0	0	0	0	0	5	0	0	0	0	0	0	0	0	0	0	0	0	1	0	0	0	0	0	0	0	0	0	0	2	0	0	0	2	0	0	0
16	Ara+5_76_MOB_200	0	0	0	0	0	0	1	0	0	1	0	0	0	0	0	0	0	0	0	0	0	1	1	0	0	1	0	0	0	0	0	0	1	0	0	0	0	0	2	0	0	0	0	0	0	0	0	1
17	Ara-6_24_MOB_200	0	0	0	0	0	0	0	0	0	0	0	0	0	0	0	0	0	0	0	0	0	0	0	0	0	0	0	0	0	0	0	0	0	0	0	0	0	0	0	0	0	0	0	0	0	0	0	0
18	Ara-1_704_SNP_200	0	0	0	0	1	1	0	1	0	2	0	0	0	0	0	0	1	0	0	0	0	0	0	0	2	4	0	1	0	0	0	0	1	1	0	0	0	0	0	0	2	0	0	0	0	2	0	2
19	Ara+5_65_MOB_200	0	0	0	0	0	0	0	0	0	0	0	0	0	0	0	0	1	0	0	0	0	0	0	0	0	0	0	0	0	0	0	0	0	0	0	0	0	0	0	0	0	0	0	0	0	0	0	0
20	Ara+5_30_MOB_200	0	0	0	0	0	0	0	0	0	0	0	0	0	0	0	0	0	0	0	0	0	0	0	0	0	0	0	0	0	0	0	0	0	0	0	0	0	0	0	0	0	0	0	0	0	0	0	0
21	Ara-5_84_MOB_200	0	5	0	0	0	1	0	0	3	9	0	0	0	1	0	0	0	0	1	0	0	0	0	0	0	5	0	0	5	0	0	0	5	0	0	0	0	0	0	0	0	0	0	0	0	0	0	4
22	Ara-3_547_MOB_200	0	0	1	0	0	0	0	0	0	1	2	0	0	0	1	1	0	0	0	1	0	0	0	0	0	1	0	0	1	0	0	0	0	0	0	0	0	0	1	0	0	0	0	0	0	0	0	0
23	Ara-4_1061_DEL_100	2	7	3	0	11	7	127	7	1086	11	100	0	0	8	0	2	5	9	33	37	0	56	3	180	4	15	18	3	7	5	0	117	39	4	0	24	1	21	67	2	31	0	7	7	0	4	3	9
24	Ara-2_610_SNP_200	0	2	0	0	1	0	0	0	2	0	0	0	0	0	0	0	0	2	0	0	0	0	0	0	3	0	0	2	0	0	0	0	0	0	0	0	0	0	1	0	0	0	0	0	0	0	1	0
25	Ara+1_99_MOB_200	0	0	0	0	0	0	0	0	0	0	0	0	0	0	0	0	2	0	0	0	0	0	0	0	0	0	0	0	0	0	0	0	0	0	0	1	0	0	0	0	0	0	0	0	0	0	0	0
26	Ara-3_1101970_MOB_200	0	0	0	0	0	0	0	0	0	4	0	0	0	0	0	0	0	0	0	0	0	0	0	0	0	0	0	0	0	0	0	0	0	0	0	0	0	0	0	0	0	0	0	0	0	0	0	0
27	Ara-3_1462266_MOB_200	23	12	12	12	14	16	4	6	255	36	17	10	0	15	5	31	14	1	17	41	1	30	4	42	23	27	1	21	32	4	1	14	39	11	0	13	5	11	29	7	22	3	10	7	2	4	5	35
[truncated: 104 more columns]

## Sheet: MURI_conditions
Sample name	Condition	Hours of growth	Carbon source	Mg concentration (mM)	Na concentration (mM)	Growth phase
MURI_016	glucose_time_course	3	glucose	0.8	5	exponential
MURI_017	glucose_time_course	4	glucose	0.8	5	exponential
MURI_018	glucose_time_course	5	glucose	0.8	5	exponential
MURI_019	glucose_time_course	6	glucose	0.8	5	exponential
MURI_020	glucose_time_course	8	glucose	0.8	5	exponential
MURI_021	glucose_time_course	24	glucose	0.8	5	stationary
MURI_022	glucose_time_course	48	glucose	0.8	5	stationary
MURI_023	glucose_time_course	168	glucose	0.8	5	late_stationary
MURI_024	glucose_time_course	336	glucose	0.8	5	late_stationary
MURI_025	glucose_time_course	3	glucose	0.8	5	exponential
MURI_026	glucose_time_course	4	glucose	0.8	5	exponential
MURI_027	glucose_time_course	5	glucose	0.8	5	exponential
MURI_028	glucose_time_course	6	glucose	0.8	5	exponential
MURI_029	glucose_time_course	8	glucose	0.8	5	exponential
MURI_030	glucose_time_course	24	glucose	0.8	5	stationary
MURI_031	glucose_time_course	48	glucose	0.8	5	stationary
MURI_032	glucose_time_course	168	glucose	0.8	5	late_stationary
MURI_033	glucose_time_course	336	glucose	0.8	5	late_stationary
MURI_034	glycerol_time_course	5	glycerol	0.8	5	exponential
MURI_035	glycerol_time_course	7	glycerol	0.8	5	exponential
MURI_036	glycerol_time_course	8	glycerol	0.8	5	exponential
MURI_037	glycerol_time_course	10	glycerol	0.8	5	exponential
MURI_038	glycerol_time_course	14	glycerol	0.8	5	exponential
MURI_039	glycerol_time_course	24	glycerol	0.8	5	stationary
MURI_040	glycerol_time_course	48	glycerol	0.8	5	stationary
MURI_041	glycerol_time_course	168	glycerol	0.8	5	late_stationary
MURI_042	glycerol_time_course	336	glycerol	0.8	5	late_stationary
MURI_043	glycerol_time_course	5	glycerol	0.8	5	exponential
MURI_044	glycerol_time_course	7	glycerol	0.8	5	exponential
MURI_045	glycerol_time_course	8	glycerol	0.8	5	exponential
MURI_046	glycerol_time_course	10	glycerol	0.8	5	exponential
MURI_047	glycerol_time_course	14	glycerol	0.8	5	exponential
MURI_048	glycerol_time_course	24	glycerol	0.8	5	stationary
MURI_049	glycerol_time_course	48	glycerol	0.8	5	stationary
MURI_050	glycerol_time_course	168	glycerol	0.8	5	late_stationary
MURI_052	glycerol_time_course	5	glycerol	0.8	5	exponential
MURI_053	glycerol_time_course	7	glycerol	0.8	5	exponential
MURI_054	glycerol_time_course	8	glycerol	0.8	5	exponential
MURI_055	glycerol_time_course	10	glycerol	0.8	5	exponential
MURI_056	glycerol_time_course	14	glycerol	0.8	5	exponential
MURI_057	glycerol_time_course	24	glycerol	0.8	5	stationary
MURI_058	glycerol_time_course	48	glycerol	0.8	5	stationary
MURI_059	glycerol_time_course	168	glycerol	0.8	5	late_stationary
MURI_061	NaCl_stress	5.5	glucose	0.8	5	exponential
MURI_063	NaCl_stress	6	glucose	0.8	200	exponential
MURI_064	NaCl_stress	8	glucose	0.8	300	exponential
MURI_065	NaCl_stress	28	glucose	0.8	5	stationary
MURI_066	NaCl_stress	28	glucose	0.8	100	stationary
MURI_067	NaCl_stress	28	glucose	0.8	200	stationary
MURI_068	NaCl_stress	28	glucose	0.8	300	stationary
MURI_069	NaCl_stress	6	glucose	0.8	5	exponential
MURI_070	NaCl_stress	6.5	glucose	0.8	100	exponential
MURI_071	NaCl_stress	8	glucose	0.8	200	exponential
MURI_072	NaCl_stress	10	glucose	0.8	300	exponential
MURI_073	NaCl_stress	29	glucose	0.8	5	stationary
MURI_074	NaCl_stress	29	glucose	0.8	100	stationary
MURI_075	NaCl_stress	29	glucose	0.8	200	stationary
MURI_076	NaCl_stress	29	glucose	0.8	300	stationary
MURI_077	NaCl_stress	5.5	glucose	0.8	5	exponential
MURI_079	NaCl_stress	8	glucose	0.8	200	exponential
MURI_080	NaCl_stress	10	glucose	0.8	300	exponential
MURI_081	NaCl_stress	29	glucose	0.8	5	stationary
MURI_082	NaCl_stress	29	glucose	0.8	100	stationary
MURI_083	NaCl_stress	29	glucose	0.8	200	stationary
MURI_084	NaCl_stress	29	glucose	0.8	300	stationary
MURI_085	lactate_growth	9	lactate	0.8	5	exponential
MURI_086	lactate_growth	29	lactate	0.8	5	stationary
MURI_087	lactate_growth	8	lactate	0.8	5	exponential
MURI_088	lactate_growth	29	lactate	0.8	5	stationary
MURI_089	lactate_growth	9	lactate	0.8	5	exponential
MURI_090	lactate_growth	29	lactate	0.8	5	stationary
MURI_091	gluconate_growth	6	gluconate	0.8	5	exponential
MURI_092	gluconate_growth	27	gluconate	0.8	5	stationary
MURI_093	gluconate_growth	5	gluconate	0.8	5	exponential
MURI_094	gluconate_growth	27	gluconate	0.8	5	stationary
MURI_095	gluconate_growth	6	gluconate	0.8	5	exponential
MURI_096	gluconate_growth	27	gluconate	0.8	5	stationary
MURI_097	glucose_time_course	3	glucose	0.8	5	exponential
MURI_098	glucose_time_course	4	glucose	0.8	5	exponential
MURI_099	glucose_time_course	5	glucose	0.8	5	exponential
MURI_100	glucose_time_course	6	glucose	0.8	5	exponential
MURI_101	glucose_time_course	8	glucose	0.8	5	exponential
MURI_102	glucose_time_course	24	glucose	0.8	5	stationary
MURI_103	glucose_time_course	48	glucose	0.8	5	stationary
MURI_104	glucose_time_course	168	glucose	0.8	5	late_stationary
MURI_105	glucose_time_course	336	glucose	0.8	5	late_stationary
MURI_106	MgSO4_stress_high	5.5	glucose	0.08	5	exponential
MURI_107	MgSO4_stress_high	5.5	glucose	0.8	5	exponential
MURI_108	MgSO4_stress_high	5.5	glucose	8	5	exponential
MURI_109	MgSO4_stress_high	5	glucose	50	5	exponential
MURI_110	MgSO4_stress_high	5	glucose	200	5	exponential
MURI_111	MgSO4_stress_high	7	glucose	400	5	exponential
MURI_112	MgSO4_stress_high	28	glucose	0.08	5	stationary
MURI_113	MgSO4_stress_high	28	glucose	0.8	5	stationary
MURI_114	MgSO4_stress_high	28	glucose	8	5	stationary
MURI_115	MgSO4_stress_high	28	glucose	50	5	stationary
MURI_116	MgSO4_stress_high	28	glucose	200	5	stationary
MURI_117	MgSO4_stress_high	28	glucose	400	5	stationary
MURI_118	MgSO4_stress_high	5.5	glucose	0.08	5	exponential
MURI_119	MgSO4_stress_high	5.5	glucose	0.8	5	exponential
MURI_120	MgSO4_stress_high	5.5	glucose	8	5	exponential
MURI_121	MgSO4_stress_high	5	glucose	50	5	exponential
MURI_122	MgSO4_stress_high	5	glucose	200	5	exponential
MURI_123	MgSO4_stress_high	7	glucose	400	5	exponential
MURI_124	MgSO4_stress_high	28	glucose	0.08	5	stationary
MURI_125	MgSO4_stress_high	28	glucose	0.8	5	stationary
MURI_126	MgSO4_stress_high	28	glucose	8	5	stationary
MURI_127	MgSO4_stress_high	28	glucose	50	5	stationary
MURI_128	MgSO4_stress_high	28	glucose	200	5	stationary
MURI_129	MgSO4_stress_high	28	glucose	400	5	stationary
MURI_130	MgSO4_stress_high	5.5	glucose	0.08	5	exponential
MURI_131	MgSO4_stress_high	5.5	glucose	0.8	5	exponential
MURI_132	MgSO4_stress_high	5.5	glucose	8	5	exponential
MURI_133	MgSO4_stress_high	5	glucose	50	5	exponential
MURI_134	MgSO4_stress_high	5	glucose	200	5	exponential
MURI_135	MgSO4_stress_high	7	glucose	400	5	exponential
MURI_136	MgSO4_stress_high	28	glucose	0.08	5	stationary
MURI_137	MgSO4_stress_high	28	glucose	0.8	5	stationary
MURI_138	MgSO4_stress_high	28	glucose	8	5	stationary
MURI_139	MgSO4_stress_high	28	glucose	50	5	stationary
MURI_140	MgSO4_stress_high	28	glucose	200	5	stationary
MURI_141	MgSO4_stress_high	28	glucose	400	5	stationary
MURI_142	MgSO4_stress_low	5	glucose	0.005	5	exponential
MURI_143	MgSO4_stress_low	5.5	glucose	0.01	5	exponential
MURI_144	MgSO4_stress_low	5.5	glucose	0.02	5	exponential
MURI_145	MgSO4_stress_low	5.5	glucose	0.04	5	exponential
MURI_146	MgSO4_stress_low	5.5	glucose	0.08	5	exponential
MURI_147	MgSO4_stress_low	26	glucose	0.005	5	stationary
MURI_148	MgSO4_stress_low	26	glucose	0.01	5	stationary
MURI_149	MgSO4_stress_low	26	glucose	0.02	5	stationary
MURI_150	MgSO4_stress_low	26	glucose	0.04	5	stationary
MURI_151	MgSO4_stress_low	26	glucose	0.08	5	stationary
MURI_152	MgSO4_stress_low	5	glucose	0.005	5	exponential
MURI_153	MgSO4_stress_low	5.5	glucose	0.01	5	exponential
MURI_154	MgSO4_stress_low	5.5	glucose	0.02	5	exponential
MURI_155	MgSO4_stress_low	5.5	glucose	0.04	5	exponential
MURI_156	MgSO4_stress_low	5.5	glucose	0.08	5	exponential
MURI_157	MgSO4_stress_low	26	glucose	0.005	5	stationary
MURI_158	MgSO4_stress_low	26	glucose	0.01	5	stationary
MURI_159	MgSO4_stress_low	26	glucose	0.02	5	stationary
MURI_160	MgSO4_stress_low	26	glucose	0.04	5	stationary
MURI_161	MgSO4_stress_low	26	glucose	0.08	5	stationary
MURI_162	MgSO4_stress_low	5	glucose	0.005	5	exponential
MURI_163	MgSO4_stress_low	5.5	glucose	0.01	5	exponential
MURI_164	MgSO4_stress_low	5.5	glucose	0.02	5	exponential
MURI_165	MgSO4_stress_low	5.5	glucose	0.04	5	exponential
MURI_166	MgSO4_stress_low	5.5	glucose	0.08	5	exponential
MURI_167	MgSO4_stress_low	26	glucose	0.005	5	stationary
MURI_168	MgSO4_stress_low	26	glucose	0.01	5	stationary
MURI_169	MgSO4_stress_low	26	glucose	0.02	5	stationary
MURI_170	MgSO4_stress_low	26	glucose	0.04	5	stationary
MURI_171	MgSO4_stress_low	26	glucose	0.08	5	stationary
